# Supplementary material for: Reply to: The stress-inducible ER chaperone GRP78/BiP is upregulated during SARS-CoV-2 infection and acts as a pro-viral protein
Source: Nat Commun. 2022 Nov 14;13:6550. doi: 10.1038/s41467-022-34066-2 (PMC9663517; doi:10.1038/s41467-022-34066-2)
Supplement: Supplementary file 2 — Source Data [file 41467_2022_34066_MOESM2_ESM.xlsx]

## Sheet: Tabelle1
Fig. 1a left graphs																Fig. 1a right graphs
		untr.	1 µM Thapsigargin	0.4 µM Thapsigargin	MERS-CoV	MERS-CoV + 1 µM Thg.	MERS-CoV + 0.4 µM Thg.	untr.	1 µM Thapsigargin	0.4 µM Thapsigargin	MERS-CoV	MERS-CoV + 1 µM Thg.	MERS-CoV + 0.4 µM Thg.					12h_untr.	12h_1 µM Thapsigargin	12h_0.4 µM Thapsigargin	12h_SARS-CoV	12h_SARS-CoV + 1 µM Thg.	12h_SARS-CoV + 0.4 µM Thg.	24h_untr.	24h_1 µM Thapsigargin	24h_0.4 µM Thapsigargin	24h_SARS-CoV	24h_SARS-CoV + 1 µM Thg.	24h_SARS-CoV + 0.4 µM Thg.
BiP	exp.1	1	2.57	2.32	0.36	2.27	2.19	0.98	3.18	3.4	0.14	3.77	5.4			BiP	exp.1	1	132.31	103.72	1.45	27.64	11.93	0.6	491.31	508.31	9.46	189.05	111.88
BiP	exp.2	1	7.51	6.7	0.23	10.16	8.67	0.93	17.79	17.92	0.12	8.4	10.34			BiP	exp.2	1	44.24	21.93	0.72	31.73	168.07	3.15	297.17	381.03	3.02	162.22	100.43
BiP	exp.3	1	6.62	5.88	0.15	5.79	6.48	0.68	19.1	15.69	0.18	11.6	13.44			BiP	exp.3	1	12.77	12.41	0.58	9.78	9.53	0.75	15.41	14.73	0.39	9.66	13.12
		untr.	1 µM Thapsigargin	0.4 µM Thapsigargin	MERS-CoV	MERS-CoV + 1 µM Thg.	MERS-CoV + 0.4 µM Thg.	untr.	1 µM Thapsigargin	0.4 µM Thapsigargin	MERS-CoV	MERS-CoV + 1 µM Thg.	MERS-CoV + 0.4 µM Thg.					12h_untr.	12h_1 µM Thapsigargin	12h_0.4 µM Thapsigargin	12h_SARS-CoV-2	12h_SARS-CoV-2+ 1 µM Thg.	12h_SARS-CoV-2 + 0.4 µM Thg.	24h_untr.	24h_1 µM Thapsigargin	24h_0.4 µM Thapsigargin	24h_SARS-CoV-2	24h_SARS-CoV-2 + 1 µM Thg.	24h_SARS-CoV-2 + 0.4 µM Thg.
beta-actin	exp.1	1	0.66	0.85	0.66	0.77	0.71	0.76	0.5	0.5	0.55	0.72	0.79			beta-actin	exp.1	1	0.89	1.05	0.91	0.81	0.85	1.01	0.79	0.88	0.76	1.1	0.9
beta-actin	exp.2	1	0.81	0.7	0.71	0.89	0.84	0.91	0.67	0.76	0.92	0.76	0.9			beta-actin	exp.2	1	0.81	0.88	0.77	0.98	0.58	0.74	0.75	0.69	0.67	1.07	0.75
beta-actin	exp.3	1	1.11	1.07	0.92	0.89	0.91	0.91	0.97	0.77	0.84	0.7	0.83			beta-actin	exp.3	1	0.83	0.67	0.46	0.77	0.6	1.02	0.83	0.85	0.49	0.73	0.78
Fig. 1b left graphs										Fig. 1a right graphs
untr. (12 h)	Tg (12 h)	MERS-CoV (12 h)	MERS-CoV+Tg (12 h)	untr. (24 h)	Tg (24 h)	MERS-CoV (24 h)	MERS-CoV+Tg (24 h)			untr. (12 h)	Tg (12 h)	SARS-CoV2 (12 h)	SARS-CoV2+Tg (12 h)	untr. (24 h)	Tg (24 h)	SARS-CoV2 (24 h)	SARS-CoV2+Tg (24 h)
7.69698	8.30034	7.95378	8.41554	7.85254	8.61828	7.88069	8.71415			8.09311	9.09098	7.96823	8.90577	8.20621		8.00571	9.17947
8.00457	8.25556	7.69628	8.42368	7.94697	8.60764	7.92473	8.81199			8.04394	9.1774	8.10451	8.48459	8.12267	10.0686	8.0226
7.91397	8.12661	7.74332	8.32619	7.91571	8.54281	7.95009	8.72016			8.02535	8.99766	8.03064		7.91809		8.01741
8.29533	8.17021	8.12687	8.31122	8.28637	8.85026	7.92889	8.74624			7.95384	8.91797	8.29583	8.868	8.10166		7.74031	9.40507
8.02765	8.31487	8.12195	8.44857	8.30972	8.65156	7.95322	8.68394			8.0038	8.94843	8.013	8.88995	7.75526		7.89627
8.27295	8.16116	8.15806	8.36421	8.27628	8.74029	7.98612	8.93175			7.73249	8.7953	8.1043	8.69379			7.65823	9.08813
Fig. 1c left graphs														Fig. 1c right graphs
untreated	Tg 24 h	SARS-CoV-2_ 24 h	SARS-CoV-2 + Tg 24 h	untreated	Tg 24 h	MERS-CoV_24 h	MERS-CoV + Tg 24 h	untreated	Tg 24 h	HCoV-299E_24 h	HCoV-229E + Tg 24 h			untreated	Tg 24 h	SARS-CoV-2_ 24 h	SARS-CoV-2 + Tg 24 h	untreated	Tg 24 h	MERS-CoV_24 h	MERS-CoV + Tg 24 h	untreated	Tg 24 h	HCoV-299E_24 h	HCoV-229E + Tg 24 h
1	10.13	0.49	7.54	1	18.78	0.21	18.47	1	3.06	0.3	5.14			1	1.05	0.9	0.89	1	0.9	0.52	0.99	1	0.77	0.61	1.16		exp.1
1	8.35	0.67	6.71	1	24.26	0.55	31.76	1	5.14	0.46	2.87			1	0.98	1	1.01	1	0.84	0.68	0.86	1	0.75	1.21	0.71		exp.2
1	16.71	0.46	14.4	1	6.33	0.14	4.88	1	8.38	0.23	5.88			1	0.91	0.8	1.03	1	0.82	0.78	0.82	1	0.97	0.86	0.98		exp.3
1	16.99	0.47	16.56	1	6.66	0.04	5.06	1	4.94	0.41	8.73			1	0.87	0.99	1.11	1	0.96	0.95	1.03	1	0.77	0.56	0.74		exp.4
SARS-CoV-2 (BiP)				MERS-CoV (BiP)				HCoV-229E (BiP)						SARS-CoV-2 (b-actin)				MERS-CoV (b-actin)				HCoV-229E (b-actin)
